# Supplementary material for: Efficient Cationization of Cotton for Salt-Free Dyeing by Adjusting Fiber Crystallinity through Alcohol-Water-NaOH Pretreatment
Source: Polymers (Basel). 2022 Dec 18;14(24):5546. doi: 10.3390/polym14245546 (PMC9781206; doi:10.3390/polym14245546)
Supplement: Supplementary file 1 [file polymers-14-05546-s001.zip]

Archive with 1 entries (1 files):
- polymers-2039877-supplementary.pdf
